# Supplementary material for: The molecular and cellular basis of olfactory response to tsetse fly attractants
Source: PLoS Genet. 2019 Mar 15;15(3):e1008005. doi: 10.1371/journal.pgen.1008005 (PMC6420007; doi:10.1371/journal.pgen.1008005)
Supplement: S1 Table — (XLSX) [file pgen.1008005.s003.xlsx]

## Sheet: Sheet1
GmmOr Vectorbase Accession number	Gene name	Forward primer	Reverse Primer	Expected product size from cDNA
GMOY005610	GmmOrco	GGCTAACGATTTACAGCCAGGA	GCTCCCAGTACCGAAGCAAA	1.5 kb
GMOY005796	GmmOr2	TTGAGACCAACACCGCCTTT	GGTGAGAGACCCACAGAACG	640 bp
GMOY009475	GmmOr6	TAGCTTTGTCTCGTGGCGTT	TGGCCTGATAGCAGCATAGC	975 bp
GMOY012193	GmmOr8	ACAGCCAATTGCCTTCACGA	TTGTTTTGTTCGGGCCAAGC	1 kb
GMOY005084	GmmOr32	TAAAGGCATAACGCCAGCCA	AATCCTGTGCCTGCGAATGA	800 bp
GMOY012239	GmmOr31	AATACGCCGTTGCTTTGCTG	ATAACAGAACCGGCGAAACG	1.18 kb
GMOY012018	GmmOr5	CGACCAACGTTTAATGGCTCC	AAGAGAATACGCCGCCTTGT	667 bp and 1.14 kb
GMOY012276	GmmOr9	AAATGGCGCACTTCAGAGGA	ACCAGCCGGAATGGAAGATG	1 kb
GMOY012253	GmmOr35	CCGCCACTGTACGCAAGATA	ACCATAAAGACCGCGTAGCA	810 bp
GMOY001365	GmmOr14	CTGATGATGCTTTGCCTTCGG	GTCCGCCGTAACAGTAAAGC	950 bp
GMOY012214	GmmOr10	CACCAATGCTGGGTGTTTCG	GGCTCCAGGAGAACCATTCC	960 bp
GMOY010761	GmmOr11	GATTTAGCCGCGAATGCTGG	AGGTAAGTCGAGACGACCCA	840 bp
GMOY012208	GmmOr38	ATGGTCCGAAGAGCACGTTT	CAGAGGTTTTTGAGCACGCC	990 bp
GMOY012356	GmmOr40	TTTGCAGATACGCCCAGAGG	TGTCGACCATATCGGGTTGC	760 bp
GMOY012195	GmmOr40	AGCAACCCCAATCAACTCGT	TCTCGCAATGCTCGTTCAGT	870 bp
GMOY012323	GmmOr18	TGGACATCCGTCAACCAACC	TTGACGATGCGAAACAAGCC	780 bp
GMOY012322	GmmOr19	CCATTTGCACCGCCAATCAA	TCCATGCCGCTTAAATTCCT	920 bp
GMOY008038	GmmOr27	TCCCTGGGATCACGAGGATT	TCTTCGTCATACCGGGCCTT	800 bp
GMOY006265	GmmOr44	GAAAATGTGCGGCTGCGAT	CTGTAAGGCGGTACTTACGGA	1.05 kb
GMOY006479	GmmO42	GTTGTGGTCCGTTTCTGTGC	CTGGTGACGTCATCGTTCGT	900 bp
GMOY003305	GmmOr46	CCAGCGCCTTTCAGGGTTAT	CGACGGGACTCTGAGCTTTT	710 bp
GMOY012218	GmmOr37	GGCAAATTGGTGCGTCTCTC	GTGCTGACTTCATCGGTCGT	1.04 kb
GMOY003312	GmmOr13	CGAAGTGCGAAAAGCCGAAA	ATGCGACGATGAGATGGCTT	720 bp
GMOY010839	GmmOr24	AGAACCTTACGCGTTGGGAC	ATAATGTGTCCGGATCGGCG	1 kb
GMOY011399	GmmOr21	TTGGGCTTTGGCTCCGTTAT	GCTTGTGTCACCACTGAACG	830 bp
GMOY009271	GmmOr12	CGATGTAACCGATGTGCTGC	TGGCTGTATGAAGAGCACCG	760 bp
GMOY012283	GmmOr29	CCTCCGACAACAGCAGAGTT	TGCTCGGCTAAAGCATCACT	950 bp
GMOY005386	GmmOr17	TGCCATTTCCGTTGCAGTTG	CAAGAAAACTGGGCAGCGAC	588 bp
GMOY012255	GmmOr26	ATGTTGACGGTACGCGAAGT	AAGCGGTTAAATGGGCTGGA	1.05 kb
GMOY004392	GmmOr39	CGGGATTCGAGTGTACCGTT	GCGGGTAAGCCGAGGTATAG	360 bp
GMOY012357	GmmOr25	CAGTGGGCCTCGGAAAGATT	CACAGAACCGTCAACCCAGT	780 bp
GMOY004772	GmmOr3	TACCATTGGCGTCTGTGGAC	GCGATGAGGATCCACCCAAT	990 bp
GMOY013237	GmmOr33	GCCTACCAGCCACTACGTTT	GCGTACCAATACAGAGCCGA	796 bp
GMOY011902	GmmOr23	TTGGCGTCGTTATGTCTGCT	ACATAGCCCCGAAAGCCAAA	695 bp
GMOY012254	GmmOr36	GTGATGCGACGTGAAGAGGA	TTTCCGGACCTGATTCAGCC	700 bp
GMOY013231	GmmOr7	GGGTGTTTACATGCCGGAGA	GAACTCCATGACACGTTGCG	950 bp
GMOY012240	GmmOr16	GGGCTTTGACTTGAACGCTG	ACTCATCAGAGCGTGTGTGG	800 bp
GMOY009708	OBP6/GmmObp28a	GTCGGTTGAAGCGGAAATCG	ACTCACTGTACTGTTCGGCG	340 bp
GMOY005931	GmmObp76a	GCAATGGATGCGCTCCTAAA	CGGATCTCATTGTTGGTGCG	400 bp
GMOY006081	GmmObp59a	TGCCGTACAGATGATGGACC	GGCGATGCTGTGATTCCAAG	450 bp
GMOY000657	GmmObp84a	AAAGCTGCAGACACTGTGGA	ACAGCAGCACTGCGTAGAT	400 bp
